# Supplementary material for: Interfacial Polymerization on Polyethersulfone Ultrafiltration Membrane to Prepare Nanofiltration Layers for Dye Separation
Source: Polymers (Basel). 2023 Apr 24;15(9):2018. doi: 10.3390/polym15092018 (PMC10181385; doi:10.3390/polym15092018)
Supplement: Supplementary file 1 [file polymers-15-02018-s001.zip]

Archive with 1 entries (1 files):
- polymers-2281500-supplementary.pdf
